# Supplementary material for: Establishment of a novel double-antibody sandwich fluorescence microsphere immunochromatographic test strip for rapid detection of swine acute diarrhea syndrome coronavirus (SADS-CoV) infection
Source: Front Cell Infect Microbiol. 2025 Feb 28;15:1461845. doi: 10.3389/fcimb.2025.1461845 (PMC11906713; doi:10.3389/fcimb.2025.1461845)
Supplement: Supplementary file 1 [file Table1.xlsx]

## Sheet: Sheet1
Supplement Table 1. Optimal antibody labeling amount
	The concentration of labeled antibody
	PBS buffer	100 µg/mg	200 µg/mg	300 µg/mg
Fluorescence ratio of HT/HC	0.16	1.13	1.75	1.67
	0.17	1.18	1.74	1.86
	0.19	1.04	1.83	1.59
µg/mg: the antibody amount conjugated per mg of FM
