# Supplementary material for: Establishment of a novel double-antibody sandwich fluorescence microsphere immunochromatographic test strip for rapid detection of swine acute diarrhea syndrome coronavirus (SADS-CoV) infection
Source: Front Cell Infect Microbiol. 2025 Feb 28;15:1461845. doi: 10.3389/fcimb.2025.1461845 (PMC11906713; doi:10.3389/fcimb.2025.1461845)
Supplement: Supplementary file 2 [file Table2.xlsx]

## Sheet: Sheet1
Supplement Table 2. Optimal coating antibody concentration
	The concentration of the coating antibody
	PBS Buffer	0.5 mg/mL	0.75 mg/mL	1.0 mg/mL
Fluorescence ratio of HT/HC	0.14	0.59	1.01	1.29
	0.12	0.57	0.92	1.32
	0.14	0.54	0.9	1.36
