# Supplementary material for: Establishment of a novel double-antibody sandwich fluorescence microsphere immunochromatographic test strip for rapid detection of swine acute diarrhea syndrome coronavirus (SADS-CoV) infection
Source: Front Cell Infect Microbiol. 2025 Feb 28;15:1461845. doi: 10.3389/fcimb.2025.1461845 (PMC11906713; doi:10.3389/fcimb.2025.1461845)
Supplement: Supplementary file 3 [file Table3.xlsx]

## Sheet: Sheet1
Supplement Table 3. Optimal reading time
	Time	Dilution factors of sample
		10	40	160	PBS buffer
Fluorescence ratio of HT/HC at different time points	5 min	1.52	0.92	0.66	0.11
	10 min	1.53	0.9	0.66	0.1
	15 min	1.5	0.86	0.67	0.1
	20 min	1.22	0.91	0.69	0.12
	25 min	1.16	0.95	0.7	0.13
	30 min	1.29	0.95	0.75	0.15
	35 min	1.32	0.96	0.76	0.15
	40 min	1.31	0.98	0.77	0.18
	45 min	1.32	1	0.77	0.21
	50 min	1.32	1	0.78	0.3
	55 min	1.39	1.02	0.79	0.3
	60 min	1.51	1.05	0.84	0.33
