# Supplementary material for: Establishment of a novel double-antibody sandwich fluorescence microsphere immunochromatographic test strip for rapid detection of swine acute diarrhea syndrome coronavirus (SADS-CoV) infection
Source: Front Cell Infect Microbiol. 2025 Feb 28;15:1461845. doi: 10.3389/fcimb.2025.1461845 (PMC11906713; doi:10.3389/fcimb.2025.1461845)
Supplement: Supplementary file 4 [file Table4.xlsx]

## Sheet: Sheet1
Supplement Table 4. The detection results of specificity
	Virus strains
	CSFV	PRV	SIV	SVV	PRRSV	TGEV	PDCoV	PEDV	SADS-CoV	PBS Buffer
Fluorescence ratio of HT/HC at different virus strains	0.08	0.08	0.09	0.08	0.09	0.08	0.09	0.12	1.34	0.1
	0.1	0.1	0.13	0.087	0.18	0.2	0.14	0.18	1.22	0.09
	0.09	0.12	0.14	0.07	0.16	0.07	0.1	0.13	1.29	0.12
