# Supplementary material for: Establishment of a novel double-antibody sandwich fluorescence microsphere immunochromatographic test strip for rapid detection of swine acute diarrhea syndrome coronavirus (SADS-CoV) infection
Source: Front Cell Infect Microbiol. 2025 Feb 28;15:1461845. doi: 10.3389/fcimb.2025.1461845 (PMC11906713; doi:10.3389/fcimb.2025.1461845)
Supplement: Supplementary file 5 [file Table5.xlsx]

## Sheet: Sheet1
Supplement Table 5. The detection results of sensitivity
	Dilution factors of sample
	2	5	10	20	40	80	160	320	640	1280	2560	5120	PBS Buffer
Fluorescence ratio of HT/HC at different dilution factors	0.91	1.26	1.62	1.4	1.24	1.05	0.76	0.47	0.39	0.24	0.18	0.15	0.11
	0.8	1.11	1.68	1.31	1.12	1.04	0.62	0.52	0.33	0.43	0.13	0.16	0.09
	1.06	1.3	1.45	1.28	1.02	0.92	0.92	0.49	0.43	0.24	0.19	0.12	0.14
