# Supplementary material for: Establishment of a novel double-antibody sandwich fluorescence microsphere immunochromatographic test strip for rapid detection of swine acute diarrhea syndrome coronavirus (SADS-CoV) infection
Source: Front Cell Infect Microbiol. 2025 Feb 28;15:1461845. doi: 10.3389/fcimb.2025.1461845 (PMC11906713; doi:10.3389/fcimb.2025.1461845)
Supplement: Supplementary file 6 [file Table6.xlsx]

## Sheet: Sheet1
Supplement Table 6. The detection results of stability
	Time	Dilution factors of sample
		10-fold dilution			PBS Buffer
Fluorescence ratio of HT/HC at different storage times	7 d	1.2	1.32	1.56	0.15	0.18	0.16
	14 d	1.19	1.36	1.49	0.08	0.18	0.1
	21 d	1.18	1.15	1.46	0.1	0.08	0.13
	28 d	1.21	1.24	1.54	0.1	0.12	0.11
