# Supplementary material for: Establishment of a novel double-antibody sandwich fluorescence microsphere immunochromatographic test strip for rapid detection of swine acute diarrhea syndrome coronavirus (SADS-CoV) infection
Source: Front Cell Infect Microbiol. 2025 Feb 28;15:1461845. doi: 10.3389/fcimb.2025.1461845 (PMC11906713; doi:10.3389/fcimb.2025.1461845)
Supplement: Supplementary file 7 [file Table7.xlsx]

## Sheet: Sheet1
Supplement Table 7. The detection results of repeatability
	Dilution factors of sample
	10	160	PBS Buffer
Fluorescence ratio of HT/HC obtained with 8 replicates at different concentration	1.55	0.86	0.12
	1.69	0.85	0.11
	1.67	0.88	0.16
	1.69	0.76	0.15
	1.63	0.92	0.11
	1.5	0.78	0.14
	1.6	0.86	0.12
	1.71	0.69	0.11
